# Supplementary material for: Common Mycorrhizal Network Induced JA/ET Genes Expression in Healthy Potato Plants Connected to Potato Plants Infected by Phytophthora infestans
Source: Front Plant Sci. 2020 May 25;11:602. doi: 10.3389/fpls.2020.00602 (PMC7261899; doi:10.3389/fpls.2020.00602)
Supplement: Supplementary file 2 [file Table_1.XLSX]

## Sheet: mixe
Interplant signaling via common mycorrhizal networks might warn uninfected potato plants from late blight outbreak Pierre-Louis Alauxa, Françoise Naveaua, Stéphane Declercka*, Sylvie Cranenbrouckb a) Université catholique de Louvain, Earth and Life Institute, Applied Microbiology, Mycology, Croix du Sud 2, box L7.05.06, 1348, Louvain-la-Neuve, Belgium b) Université catholique de Louvain, Earth an…
Supplementary Table S1 Overview of the acid salicylic (SA), ethylene (ET)and jasmonic acid (JA) dependent genes , and their expression fold change in the Receiver plantlets after 24, 48 and 120h post inoculation (hpi) of the Donor plantlets by P. infestans.
Traitements 24 hpi	PR-1		PR-2		PR-3		PR-9		WRKY6		MAPK		GST1		OSM		NPR1		PAL		PR-1b		ERF3		LOX		AOC		OPR3
	means	standard error	means	standard error	means	standard error	means	standard error	means	standard error	means	standard error	means	standard error	means	standard error	means	standard error	means	standard error	means	standard error	means	standard error	means	standard error	means	standard error	means	standard error
(D-C-Pinf R)-M	1	0	1	0	1	0	1	0	1	0	1	0	1	0	1	0	1	0	1	0	1	0	1	0	1	0	1	0	1	0
(D+C-Pinf R)-M	1.20805	1.34645	0.639337	0.402045	0.781007	0.621394	1.06551	0.915752	0.87616	0.698179	0.988474	0.688028	0.886108	0.654472	1.49549	0.612013	1.07293	0.696543	1.40837	1.99726	0.711137	0.670588	0.651956	0.429924	0.591659	0.368973	1.85373	1.19483	1.22324	0.644842
(D-C+Pinf R)-M	1.33535	0.840573	1.23208	0.603187	0.77771	0.559519	0.711686	0.328882	0.728369	0.222994	0.807572	0.238347	1.05899	0.404511	0.727954	0.141588	0.850851	0.2728	0.647757	0.298298	1.57459	0.806496	1.07544	0.40706	1.20224	0.730389	0.962655	0.250616	1.06725	0.557474
(D+C+Pinf R)-M	0.624825	0.323766	1.35751	1.23489	0.432896	0.334622	0.46526	0.0829329	0.385207	0.147541	0.653164	0.307336	0.490681	0.334988	0.805056	0.49184	0.640905	0.206057	1.01885	1.04638	1.29041	0.726581	0.80601	0.290914	0.993628	0.927076	1.17766	0.343376	0.93191	0.355063
(D-C-Pinf R)+M	0.978915	0.988156	2.21305	2.34408	0.446373	0.267062	0.620377	0.401794	0.839029	0.299832	0.583904	0.194	0.519398	0.216572	0.789761	0.118408	0.814565	0.378688	1.24466	1.44254	1.93476	1.2501	1.22404	0.645909	1.44254	0.913183	0.637065	0.218388	0.686317	0.406815
(D+C-Pinf R)+M	0.621832	0.46157	1.2968	1.43095	0.483965	0.471535	0.823496	0.422389	0.522651	0.327906	0.432691	0.173069	0.413712	0.304706	0.70972	0.3948	1.30347	0.986122	0.640873	0.378912	1.68302	1.09355	0.95254	0.635239	1.42515	0.648341	0.960086	0.34949	0.953992	0.52658
(D+C+Pinf R)+M	0.867794	0.692684	1.27488	1.0087	0.282463	0.163965	0.579148	0.399175	0.434456	0.134922	0.771087	0.486674	0.480419	0.337281	0.805029	0.325015	1.1247	0.449033	1.17416	0.830036	1.16907	0.937476	1.08571	0.400053	1.80048	1.65663	1.27679	0.489829	0.97693	0.424866
(D-C+Pinf R)+M	1.38157	1.10576	4.29733	2.67225	0.507011	0.390766	0.614315	0.33768	0.768797	0.347362	1.05985	0.481656	0.720508	0.291865	1.03548	0.856441	1.5784	0.334395	26.5392	33.8216	5.81384	3.38919	4.84893	2.43341	9.76619	10.9841	1.10192	0.37726	0.88701	0.436547
Traitements 48hpi	PR-1		PR-2		PR-3		PR-9		WRKY6		MAPK		GST1		OSM		NPR1		PAL		PR-1b		ERF3		LOX		AOC		OPR3
	means	standard error	means	standard error	means	standard error	means	standard error	means	standard error	means	standard error	means	standard error	means	standard error	means	standard error	means	standard error	means	standard error	means	standard error	means	standard error	means	standard error	means	standard error
(D-C-Pinf R)-M	1	0	1	0	1	0	1	0	1	0	1	0	1	0	1	0	1	0	1	0	1	0	1	0	1	0	1	0	1	0
(D+C-Pinf R)-M	1.63185	0.761965	4.10232	4.75667	1.95758	1.66774	1.61055	0.751112	0.818362	0.273268	2.48007	2.07318	1.45375	0.705627	1.77336	1.78029	1.73318	1.67423	0.53304	0.334314	0.769648	0.264176	0.744902	0.465057	1.95923	1.46621	1.75893	1.42504	1.66609	1.13258
(D-C+Pinf R)-M	1.07244	0.566436	3.39163	1.99013	1.86547	0.71813	1.50692	0.84111	1.00439	0.564911	2.18881	1.2258	1.41866	0.745079	1.72979	0.729069	1.96986	1.77623	0.772878	0.353792	0.946233	0.753978	0.982459	0.436341	1.66982	1.18707	1.69016	1.12063	1.85921	0.849199
(D+C+Pinf R)-M	0.891443	0.789104	2.94697	1.30566	1.74316	0.503642	1.339	0.880581	0.867398	0.26498	1.75619	0.817924	1.47365	0.642658	1.11745	0.487215	1.48814	1.43235	0.574176	0.290662	1.00113	0.535651	0.857735	0.408607	1.40229	0.474172	1.69128	1.01156	1.23724	0.368222
(D-C-Pinf R)+M	2.10984	2.51933	4.31092	3.83527	1.8714	1.15326	1.57231	0.642129	1.75486	0.78981	2.36693	1.9021	1.32013	0.55488	2.1309	1.6918	2.46936	2.68274	1.41554	0.848079	1.55418	1.14769	1.55103	0.984735	1.53324	1.28793	1.1517	0.770596	2.07221	1.15508
(D+C-Pinf R)+M	1.0667	0.989673	7.11137	14.3543	1.88308	2.53643	2.29895	2.13323	1.22954	0.968974	4.59882	5.61262	1.22571	0.688551	1.11206	1.22448	3.8205	5.76265	2.17827	2.45553	0.807673	0.440726	1.4363	2.05808	1.61523	1.92809	1.66571	2.14493	4.22773	5.99525
(D+C+Pinf R)+M	0.965966	0.762675	3.49837	3.52081	1.17721	0.697929	1.28956	0.527678	0.956426	0.606661	2.29211	1.61269	1.39243	0.44186	0.850783	0.613845	1.93869	2.52824	1.20397	1.00693	0.681021	0.43526	0.992875	0.88278	1.28836	0.997973	1.06483	0.936034	1.37131	1.01987
(D-C+Pinf R)+M	1.6261	0.803848	2.95663	2.83313	1.49392	0.760912	1.73539	1.04429	1.12017	0.734281	3.09047	2.59329	1.42996	0.712893	1.32686	0.931942	2.25425	2.36957	6.01645	9.27904	0.869809	0.579242	3.77881	5.78866	0.900933	0.689476	1.166	0.962003	1.78766	0.823642
Traitements 120hpi	PR-1		PR-2		PR-3		PR-9		WRKY6		MAPK		GST1		OSM		NPR1		PAL		PR-1b		ERF3		LOX		AOC		OPR3
	means	standard error	means	standard error	means	standard error	means	standard error	means	standard error	means	standard error	means	standard error	means	standard error	means	standard error	means	standard error	means	standard error	means	standard error	means	standard error	means	standard error	means	standard error
(D-C-Pinf R)-M	1	0	1	0	1	0	1	0	1	0	1	0	1	0	1	0	1	0	1	0	1	0	1	0	1	0	1	0	1	0
(D+C-Pinf R)-M	0.672647	0.189757	1.06035	0.446273	0.886328	0.360432	1.02226	0.15884	0.784028	0.623594	0.779916	0.320689	0.8079	0.22576	0.243263	0.0360745	0.521414	0.141949	1.61273	0.916397	0.6745	0.48911	0.671054	0.434569	0.844539	0.327743	1.11567	0.163599	2.32865	2.7738
(D-C+Pinf R)-M	1.35885	1.72325	0.630282	0.416778	0.381091	0.172818	0.515183	0.320244	0.135639	0.0780906	0.788141	0.524828	0.787443	0.448616	0.208208	0.12147	0.442851	0.219507	0.599311	0.488738	0.597833	0.23202	0.359745	0.199511	0.524832	0.316357	0.61557	0.433054	0.521454	0.288896
(D+C+Pinf R)-M	1.36824	0.19704	3.29037	2.06168	1.35076	1.1786	1.52476	0.220615	0.408096	0.0520782	2.45426	0.436713	1.83276	0.381869	0.385586	0.13603	1.32545	0.216208	0.906786	0.697125	2.24974	0.921027	0.849454	0.300096	2.01433	1.37746	2.45187	0.528994	2.1337	0.812178
(D-C-Pinf R)+M	1.81888	1.49667	3.51594	3.01772	1.19798	0.477071	1.7844	0.423042	0.754156	0.219254	2.29749	0.826122	1.46231	0.449106	0.801269	0.54845	1.56752	0.239031	2.70748	1.69435	1.66835	0.200094	1.30158	0.516946	1.40447	0.321489	2.33101	0.530221	2.14043	1.19871
(D+C-Pinf R)+M	2.16228	1.07888	1.04567	0.67402	0.909894	0.16181	0.812579	0.116875	0.273361	0.0382292	1.39172	0.386423	1.36198	0.519206	0.312314	0.0518725	0.880758	0.184317	0.957069	0.615977	1.21233	0.407462	1.0719	0.221062	1.02277	0.407059	0.995524	0.319875	1.18794	0.213872
(D+C+Pinf R)+M	0.946452	0.272243	1.26263	0.744665	0.612631	0.242548	0.923843	0.106574	0.234295	0.0200135	1.14245	0.248576	0.873073	0.154278	0.200711	0.053173	0.682043	0.121745	0.942191	0.658935	0.932549	0.347342	0.5345	0.231116	1.43045	0.772408	1.27595	0.272153	1.20563	0.193816
(D-C+Pinf R)+M	0.827285	0.227165	0.976471	0.635331	0.655762	0.263977	0.925043	0.178176	0.302274	0.0531584	0.909275	0.165001	0.635304	0.146474	0.207566	0.0570412	0.607249	0.0851438	0.338846	0.13379	0.979056	0.231178	0.457845	0.365704	0.62273	0.144007	1.16669	0.143321	1.37556	0.414923
Genes significantly up- or down regulated (in boldface). Genes were considered as differentially regulated if P-values ≤ 0.05 and the values of fold change compared with the controls was ≥ ±2.5. Linear mixed model, where “Treatment” and “Time” were regarded as fixed factors and “Experiment” as random factor to account for potential differences between experiments, Differences between means were t…
Test variance between experiments	PR-1		PR-2		PR-3		PR-9		WRKY6		MAPK		GST1		OSM		NPR1		PAL		PR-1b		ERF3		LOX		AOC		OPR3
Factor "Experiment" p-value	0.5144		0.3631		0.3555		0.3908		0.3375		0.4151		0.314		0.8666		0.7229		0.8326		0.2142		0.9952		0.2839		0.9035		0.5476
Analysis of variance using statistical model (Fit Least square) without fixed factor for both experiment at 24 and 48hpi. Significant values were set at P<0.05. Seven Salicylic acid (SA) dependent genes; pathogenesis related 1 (PR-1), pathogenesis related 2 (PR-2), pathogenesis related 3 (PR-3), pathogenesis related 9 (PR9), WRKY transcription factor 6 gene (WRKY6), mitogen-activated protein kina…

## Sheet: 24hpi
	Overview of the acid salicylic (SA), ethylene (ET)and jasmonic acid (JA) dependent genes , and their expression fold change in the Receiver plantlets after 24h post inoculation (hpi) of the Donor plantlets by P. infestans.
	Traitements 24 hpi	PR-1		PR-2		PR-3		PR-9		WRKY6		MAPK		GST1		OSM		NPR1		PAL		PR-1b		ERF3		LOX		AOC		OPR3
		means	standard error	means	standard error	means	standard error	means	standard error	means	standard error	means	standard error	means	standard error	means	standard error	means	standard error	means	standard error	means	standard error	means	standard error	means	standard error	means	standard error	means	standard error
Experiment 1	(D-C-Pinf R)-M	1	0	1	0	1	0	1	0	1	0	1	0	1	0	1	0	1	0	1	0	1	0	1	0	1	0	1	0	1	0
	(D+C-Pinf R)-M	1.74496	1.78284	0.737448	0.511925	0.431462	0.400632	0.35842	0.0508408	0.330142	0.0799154	0.485561	0.128297	0.283698	0.149644	1.3993	0.797086	0.721248	0.0796441	0.403443	0.24541	1.17284	0.689738	0.958457	0.348061	0.725624	0.405965	1.38583	0.614595	0.846225	0.414576
	(D-C+Pinf R)-M	1.55873	1.07441	0.805359	0.293854	0.686451	0.211871	0.906519	0.266532	0.799018	0.176194	0.801845	0.130044	0.835583	0.143188	0.705664	0.101417	0.952674	0.0908268	0.661756	0.379081	1.00461	0.216278	1.02752	0.194165	0.67449	0.286567	0.989919	0.226502	1.34147	0.686243
	(D+C+Pinf R)-M	0.841049	0.253202	0.494155	0.336864	0.348761	0.169461	0.411888	0.070455	0.299427	0.0817059	0.480011	0.0702919	0.236012	0.0661909	0.798533	0.607013	0.562784	0.114457	0.294341	0.260932	0.88719	0.253962	1.01371	0.1477	0.49331	0.209938	1.10131	0.132506	1.02858	0.380898
	(D-C-Pinf R)+M	1.52467	1.15419	0.572591	0.25123	0.5948	0.24981	0.880382	0.333254	0.729942	0.166588	0.663209	0.102408	0.616554	0.208285	0.756708	0.109826	0.721634	0.147176	0.386066	0.406453	1.25611	0.458073	0.754396	0.323989	0.829807	0.210946	0.75373	0.131081	0.951117	0.437925
	(D+C-Pinf R)+M	0.794534	0.360671	0.3793	0.0873062	0.595922	0.38792	1.1329	0.114174	0.395817	0.0780115	0.535284	0.0682848	0.341759	0.0857584	0.685089	0.42809	0.601149	0.155906	0.416986	0.191831	0.9544	0.297403	0.847459	0.153276	1.28975	0.550447	1.17098	0.269298	1.22253	0.393283
	(D+C+Pinf R)+M	1.98789	1.15227	4.66496	2.91866	0.729057	0.423669	0.626584	0.413138	1.02782	0.245428	1.442	0.318333	0.720859	0.261672	1.49556	1.00574	1.73937	0.325281	51.8842	30.9139	6.81364	4.55583	5.71107	3.27966	15.5015	13.7506	1.25821	0.280767	1.18834	0.420114
	(D-C+Pinf R)+M	1.32234	0.680898	0.405217	0.117596	0.26575	0.0508695	0.47811	0.148976	0.438531	0.0248269	0.595492	0.159206	0.305703	0.0626332	0.795422	0.100634	0.963933	0.248942	0.476208	0.0487942	0.513562	0.167782	1.17638	0.314623	0.748594	0.24872	1.38966	0.396873	1.07753	0.529268
Experiment 2	(D-C-Pinf R)-M	1	0	1	0	1	0	1	0	1	0	1	0	1	0	1	0	1	0	1	0	1	0	1	0	1	0	1	0	1	0
	(D+C-Pinf R)-M	0.671135	0.531863	0.541227	0.29904	1.13055	0.643931	1.77259	0.787972	1.42218	0.579636	1.49139	0.643149	1.48852	0.0965654	1.59169	0.462548	1.42462	0.892135	2.74827	2.67657	0.249438	0.0713644	0.345456	0.244173	0.457693	0.324033	2.32164	1.53934	1.60025	0.647562
	(D-C+Pinf R)-M	1.11197	0.601013	1.6588	0.526333	0.868968	0.814481	0.516853	0.283046	0.65772	0.26772	0.813298	0.339936	1.28239	0.47771	0.750244	0.187526	0.749029	0.371146	0.633758	0.251791	2.14458	0.777529	1.12337	0.585495	1.73	0.648002	0.935391	0.305398	0.793019	0.2317
	(D+C+Pinf R)-M	0.4086	0.236228	2.22086	1.2071	0.517031	0.462249	0.518632	0.0590605	0.470987	0.156509	0.826317	0.368108	0.745349	0.290703	0.811579	0.442573	0.719025	0.264003	1.74335	1.04257	1.69364	0.856589	0.598307	0.246204	1.49395	1.13747	1.25402	0.491947	0.835241	0.352363
	(D-C-Pinf R)+M	0.433163	0.389843	3.8535	2.36255	0.297946	0.212757	0.360372	0.292158	0.948115	0.38766	0.504599	0.246085	0.422243	0.202207	0.822815	0.133188	0.907497	0.538442	1.8886	1.66182	2.61342	1.48607	1.69369	0.529446	2.05528	0.948734	0.5204	0.24043	0.421517	0.0860305
	(D+C-Pinf R)+M	0.44913	0.536181	2.21429	1.58913	0.372008	0.578705	0.514096	0.384689	0.649485	0.449334	0.330097	0.192768	0.485665	0.44213	0.73435	0.42286	2.0058	0.964029	0.864759	0.405635	2.41163	1.1341	1.05762	0.94267	1.56054	0.793052	0.749195	0.306398	0.68545	0.547743
	(D+C+Pinf R)+M	0.413244	0.323976	2.14454	0.586027	0.299176	0.243717	0.680186	0.567783	0.43038	0.204488	0.946682	0.667147	0.655135	0.424395	0.814635	0.485909	1.28546	0.582736	1.8721	0.55333	1.82457	0.936319	0.995045	0.502516	2.85237	1.84151	1.16392	0.606928	0.876331	0.337757
	(D-C+Pinf R)+M	0.775255	0.738185	3.9297	2.78982	0.284964	0.212886	0.602046	0.308189	0.509773	0.205891	0.6777	0.224822	0.720157	0.360962	0.575394	0.368089	1.41742	0.293266	1.19408	0.662736	4.81404	1.83871	3.98679	1.03853	4.03091	2.17302	0.945631	0.433732	0.585685	0.161399
	Quantitative real time RT-PCR was used to detect the transcripts of 15 target genes. Seven Salicylic acid (SA) dependent genes; pathogenesis related 1 (PR-1), pathogenesis related 2 (PR-2), pathogenesis related 3 (PR-3), pathogenesis related 9 (PR9), WRKY transcription factor 6 gene (WRKY6), mitogen-activated protein kinase (MAPK), osmotine like (OSM, gluthatione-S-transferase 1 (GST1), Putative …
	Overview of AMF colonization in the mychorrhized treatments at 24hpi and at the infection point (T0) for both experiments
Experiment 1
24hpi	%RC		%A
	means	standard error	means	standard error
(D-C-Pinf R)+M	27.3982	23.2652	10.6907	12.6629
(D+C-Pinf R)+M	21.3181	13.8722	5.26191	3.63357
(D+C+Pinf R)+M	15.444	7.98293	5.06408	3.80598
(D-C+Pinf R)+M	18.9745	9.04085	5.44145	4.34579
T0	19.1405	4.42277	5.06794	2.70292
Experiment 2
24hpi	%RC		%A
	means	standard error	means	standard error
(D-C-Pinf R)+M	10.6866	9.47671	2.68428	2.72462
(D+C-Pinf R)+M	16.0347	6.42687	5.11254	2.54417
(D+C+Pinf R)+M	22.2836	12.2762	8.14921	4.41645
(D-C+Pinf R)+M	10.3848	10.0511	4.13101	3.84673
T0	19.7296	13.8113	6.82799	5.43741
	Overview of plants parameters in the different treatments at 24hpi for both experiments, number of leaves, leaves fresh weight (LFW) and roots fresh weight (RFW)
Experiment 1		Number of leaves		LFW (mg)		RFW (mg)
	24hpi	means	standard error	means	standard error	means	standard error
	(D-C-Pinf R)-M	12	1.41421	190	60	482.5	124.733
	(D-C+Pinf R)-M	11.5	0.57735	267.5	97.4252	462.5	181.911
	(D-C-Pinf R)+M	10.5	1.29099	190	55.9762	447.5	258.892
	(D-C+Pinf R)+M	11.25	0.957427	230	34.641	532.5	126.062
	(D+C-Pinf R)+M	10.75	1.5	203.75	28.6865	387.5	95.3502
	(D+C+Pinf R)+M	12	1.41421	177.5	26.2996	235	45.0925
	(D+C-Pinf R)-M	11.5	1.91485	232.5	53.1507	362.5	162.763
	(D+C+Pinf R)-M	11.25	0.5	245	38.7298	267.5	129.968
Experiment 2		Number of leaves		LFW (mg)		RFW (mg)
	24hpi	means	standard error	means	standard error	means	standard error
	(D-C-Pinf R)-M	5	0	112.5	41.9325	160	84.8528
	(D-C+Pinf R)-M	5.5	0.57735	102.5	35.9398	97.5	74.1058
	(D-C-Pinf R)+M	5.5	1	92.5	38.6221	117.5	47.1699
	(D-C+Pinf R)+M	5	0.816497	117.5	49.2443	150	75.2773
	(D+C-Pinf R)+M	5.5	0.57735	125	78.5281	117.5	38.6221
	(D+C+Pinf R)+M	6	0.816497	195	63.5085	172.5	34.0343
	(D+C-Pinf R)-M	5	0.816497	105	63.5085	117.5	72.7438
	(D+C+Pinf R)-M	5.5	0.57735	105	50	112.5	49.9166

## Sheet: 48hpi
	Overview of the acid salicylic (SA), ethylene (ET)and jasmonic acid (JA) dependent genes , and their expression fold change in the Receiver plantlets after 48h post inoculation (hpi) of the Donor plantlets by P. infestans.
	Treatments	PR-1		PR-2		PR-3		PR-9		WRKY6		MAPK		GST1		OSM		NPR1		PAL		PR-1b		ERF3		LOX		AOC		OPR3
Experiment 1	(D-C-Pinf R)-M	1	0	1	0	1	0	1	0	1	0	1	0	1	0	1	0	1	0	1	0	1	0	1	0	1	0	1	0	1	0
	(D+C-Pinf R)-M	2.03176	0.476567	4.03087	5.23278	2.00533	2.3089	1.35678	0.960424	0.731126	0.244344	1.99524	1.95431	1.08795	0.170178	1.81726	2.21232	2.08584	2.39689	0.606134	0.459633	0.791082	0.2948	0.864751	0.543166	1.7707	1.9316	1.65464	1.29717	1.54794	1.38716
	(D-C+Pinf R)-M	1.35206	0.54391	3.33605	1.9283	2.01211	0.989491	1.59169	1.10752	1.16843	0.80121	2.25542	1.35861	1.5009	1.05676	1.87554	0.741762	2.62189	2.45798	0.995147	0.383446	1.22804	0.959329	1.07105	0.33094	1.56973	0.906656	2.17049	1.17017	1.82275	0.851003
	(D+C+Pinf R)-M	0.966818	0.87118	2.84864	1.43114	1.74601	0.722297	1.58619	1.27952	0.85817	0.207484	1.83056	1.1144	1.31384	0.393856	1.21035	0.669062	1.97831	2.02898	0.698345	0.344284	1.11974	0.59238	1.01979	0.465409	1.4241	0.570055	1.85272	0.823572	1.17188	0.474273
	(D-C-Pinf R)+M	2.54278	3.02131	5.07701	4.88538	1.89274	1.33244	1.75153	0.882391	2.14612	0.752071	2.7051	2.4628	1.53785	0.720712	2.68802	2.29	3.31089	3.8141	0.975663	0.615374	1.53753	0.639996	1.88065	1.29411	1.54636	1.89087	1.52022	0.849577	1.94553	1.60664
	(D+C-Pinf R)+M	1.15623	1.11915	11.514	20.3685	2.8331	3.5048	3.31496	2.78888	1.70288	1.23193	7.18084	7.42807	1.63995	0.789463	1.73187	1.56429	6.38619	7.73951	3.66756	3.45773	0.955656	0.517917	2.32899	2.76756	2.13858	2.81353	2.821	2.6309	6.92094	8.01108
	(D+C+Pinf R)+M	1.23527	0.966943	4.43048	4.70315	1.23972	0.843454	1.48924	0.653155	1.23826	0.763728	2.92191	2.12897	1.48969	0.416775	1.15142	0.776508	3.00839	3.44084	1.99279	1.14727	0.653706	0.532209	1.28525	1.18967	1.41294	1.45853	1.54071	0.99185	1.44416	1.44103
	(D-C+Pinf R)+M	2.22978	0.163972	3.08067	2.95069	1.82372	0.641142	2.36169	1.17303	1.40367	0.950478	4.55281	3.06459	1.65922	0.80339	2.01282	0.84931	3.54317	2.90984	13.0028	11.3992	0.983532	0.754317	6.76984	7.35861	1.25883	0.929576	1.72674	0.925891	1.9026	0.932984
Experiment 2	(D-C-Pinf R)-M	1	0	1	0	1	0	1	0	1	0	1	0	1	0	1	0	1	0	1	0	1	0	1	0	1	0	1	0	1	0
	(D+C-Pinf R)-M	0.832039	0.550012	4.17378	5.03966	1.90984	1.07366	1.86432	0.471435	0.905599	0.306992	2.9649	2.36276	1.81954	0.880913	1.72945	1.57983	1.38052	0.680928	0.478219	0.270815	0.748214	0.273329	0.625053	0.413903	2.14776	1.09099	1.86322	1.73976	1.78423	1.01568
	(D-C+Pinf R)-M	0.79282	0.494281	3.44721	2.34838	1.71883	0.408524	1.42215	0.636388	0.84035	0.175872	2.1222	1.28391	1.33642	0.4007	1.58405	0.795871	1.31782	0.431586	0.606177	0.256635	0.664431	0.440889	0.893868	0.560179	1.7699	1.56182	1.20983	0.972476	1.89567	0.977194
	(D+C+Pinf R)-M	0.816067	0.823908	3.04531	1.37978	1.74032	0.264817	1.09181	0.0959512	0.876627	0.347212	1.68181	0.551684	1.63347	0.860498	1.02455	0.288489	0.997978	0.172309	0.481049	0.250931	0.882508	0.530143	0.695678	0.320833	1.38048	0.445414	1.52984	1.28056	1.30259	0.282923
	(D-C-Pinf R)+M	1.24397	1.44947	3.54484	2.98157	1.85005	1.15185	1.39309	0.312783	1.3636	0.694046	2.02877	1.43932	1.1024	0.269404	1.57378	0.778853	1.62783	0.597778	1.74545	0.920546	1.56667	1.5365	1.22141	0.546054	1.52011	0.54276	0.783173	0.549214	2.1989	0.69933
	(D+C-Pinf R)+M	0.708607	0.223553	2.70875	3.76979	0.933059	0.566652	1.28294	0.296093	0.756188	0.275027	2.01679	0.740843	0.811471	0.159387	0.492242	0.164398	1.25482	0.178025	1.0613	0.455211	0.659689	0.355795	0.543617	0.314418	1.09189	0.167161	0.510416	0.504147	1.53452	0.589299
	(D+C+Pinf R)+M	0.696657	0.478384	2.56627	2.11843	1.1147	0.644005	1.08988	0.341711	0.674595	0.252318	1.66231	0.691517	1.29517	0.506591	0.550143	0.187675	0.868989	0.154633	0.612353	0.24779	0.708335	0.396001	0.7005	0.418458	1.16379	0.393954	0.588949	0.6758	1.29846	0.579898
	(D-C+Pinf R)+M	1.02242	0.713471	2.83259	3.1593	1.16411	0.806132	1.10909	0.350129	0.836671	0.374595	1.62813	0.773142	1.20071	0.632657	0.640892	0.224539	0.965317	0.451596	0.776643	0.395974	0.756087	0.423558	0.787774	0.425326	0.632513	0.387977	0.605251	0.680892	1.67272	0.822928
		Quantitative real time RT-PCR was used to detect the transcripts of 15 target genes. Seven Salicylic acid (SA) dependent genes; pathogenesis related 1 (PR-1), pathogenesis related 2 (PR-2), pathogenesis related 3 (PR-3), pathogenesis related 9 (PR9), WRKY transcription factor 6 gene (WRKY6), mitogen-activated protein kinase (MAPK), osmotine like (OSM, gluthatione-S-transferase 1 (GST1), Putative …
	Overview of AMF colonization in the mychorrhized treatments at 48 hpi for both experiments
Experiment 1
48hpi	%RC		%A
	means	standard error	means	standard error
(D-C-Pinf R)+M	41.7333	13.6638	13.9084	5.02073
(D+C-Pinf R)+M	14.8827	7.00301	5.33995	3.73159
(D+C+Pinf R)+M	17.1713	10.4381	5.46709	3.8112
(D-C+Pinf R)+M	23.5633	11.4905	7.84436	5.00652
Experiment 2
48hpi	%RC		%A
	means	standard error	means	standard error
(D-C-Pinf R)+M	21.719	19.8309	9.31235	8.63103
(D+C-Pinf R)+M	12.1584	7.70353	3.45078	2.90298
(D+C+Pinf R)+M	10.2074	9.43538	3.22062	2.53963
(D-C+Pinf R)+M	22.7851	19.5747	6.81568	7.07547
	Overview of plants parameters in the different treatments at 48hpi for both experiments, number of leaves, leaves fresh weight (LFW) and roots fresh weight (RFW)
Experiment 1	Number of leaves		LFW (mg)		RFW (mg)
48 hpi	means	standard error	means	standard error	means	standard error
(D-C-Pinf R)-M	12.25	0.957427	262.5	67.5154	430	211.975
(D-C+Pinf R)-M	12.5	0.57735	275	74.162	452.5	283.358
(D-C-Pinf R)+M	13.25	0.5	280	62.1825	490	344.384
(D-C+Pinf R)+M	12.25	1.5	267.5	98.7843	392.5	177.459
(D+C-Pinf R)+M	11.25	2.06155	210	69.7615	245	93.9858
(D+C+Pinf R)+M	11.25	0.957427	210	40.8248	245	58.023
(D+C-Pinf R)-M	11.5	1.29099	250	60.553	252.5	80.5709
(D+C+Pinf R)-M	11.25	0.957427	240	21.6025	377.5	69.4622
Experiment 2	Number of leaves		LFW (mg)		RFW (mg)
48 hpi	means	standard error	means	standard error	means	standard error
(D-C-Pinf R)-M	6	0	117.5	5	177.5	51.2348
(D-C+Pinf R)-M	5.5	0.57735	135	55.6776	260	119.164
(D-C-Pinf R)+M	5	0	100	14.1421	165	61.3732
(D-C+Pinf R)+M	5.75	0.5	142.5	33.0404	255	158.008
(D+C-Pinf R)+M	5.5	0.57735	112.5	40.3113	145	54.4671
(D+C+Pinf R)+M	5.75	0.5	182.5	15	142.5	52.5198
(D+C-Pinf R)-M	5.5	0.57735	132.5	61.3052	142.5	52.5198
(D+C+Pinf R)-M	6	0	145	43.589	305	108.474

## Sheet: 120hpi
	Overview of the acid salicylic (SA), ethylene (ET)and jasmonic acid (JA) dependent genes , and their expression fold change in the Receiver plantlets after 120h post inoculation (hpi) of the Donor plantlets by P. infestans.
Experiment 2
Traitements 120hpi	PR-1		PR-2		PR-3		PR-9		WRKY6		MAPK		GST1		OSM		NPR1		PAL		PR-1b		ERF3		LOX		AOC		OPR3
	means	standard error	means	standard error	means	standard error	means	standard error	means	standard error	means	standard error	means	standard error	means	standard error	means	standard error	means	standard error	means	standard error	means	standard error	means	standard error	means	standard error	means	standard error
(D-C-Pinf R)-M	1	0	1	0	1	0	1	0	1	0	1	0	1	0	1	0	1	0	1	0	1	0	1	0	1	0	1	0	1	0
(D+C-Pinf R)-M	0.672647	0.189757	1.06035	0.446273	0.886328	0.360432	1.02226	0.15884	0.784028	0.623594	0.779916	0.320689	0.8079	0.22576	0.243263	0.0360745	0.521414	0.141949	1.61273	0.916397	0.6745	0.48911	0.671054	0.434569	0.844539	0.327743	1.11567	0.163599	2.32865	2.7738
(D-C+Pinf R)-M	1.35885	1.72325	0.630282	0.416778	0.381091	0.172818	0.515183	0.320244	0.135639	0.0780906	0.788141	0.524828	0.787443	0.448616	0.208208	0.12147	0.442851	0.219507	0.599311	0.488738	0.597833	0.23202	0.359745	0.199511	0.524832	0.316357	0.61557	0.433054	0.521454	0.288896
(D+C+Pinf R)-M	1.36824	0.19704	3.29037	2.06168	1.35076	1.1786	1.52476	0.220615	0.408096	0.0520782	2.45426	0.436713	1.83276	0.381869	0.385586	0.13603	1.32545	0.216208	0.906786	0.697125	2.24974	0.921027	0.849454	0.300096	2.01433	1.37746	2.45187	0.528994	2.1337	0.812178
(D-C-Pinf R)+M	1.81888	1.49667	3.51594	3.01772	1.19798	0.477071	1.7844	0.423042	0.754156	0.219254	2.29749	0.826122	1.46231	0.449106	0.801269	0.54845	1.56752	0.239031	2.70748	1.69435	1.66835	0.200094	1.30158	0.516946	1.40447	0.321489	2.33101	0.530221	2.14043	1.19871
(D+C-Pinf R)+M	2.16228	1.07888	1.04567	0.67402	0.909894	0.16181	0.812579	0.116875	0.273361	0.0382292	1.39172	0.386423	1.36198	0.519206	0.312314	0.0518725	0.880758	0.184317	0.957069	0.615977	1.21233	0.407462	1.0719	0.221062	1.02277	0.407059	0.995524	0.319875	1.18794	0.213872
(D+C+Pinf R)+M	0.946452	0.272243	1.26263	0.744665	0.612631	0.242548	0.923843	0.106574	0.234295	0.0200135	1.14245	0.248576	0.873073	0.154278	0.200711	0.053173	0.682043	0.121745	0.942191	0.658935	0.932549	0.347342	0.5345	0.231116	1.43045	0.772408	1.27595	0.272153	1.20563	0.193816
(D-C+Pinf R)+M	0.827285	0.227165	0.976471	0.635331	0.655762	0.263977	0.925043	0.178176	0.302274	0.0531584	0.909275	0.165001	0.635304	0.146474	0.207566	0.0570412	0.607249	0.0851438	0.338846	0.13379	0.979056	0.231178	0.457845	0.365704	0.62273	0.144007	1.16669	0.143321	1.37556	0.414923
			Quantitative real time RT-PCR was used to detect the transcripts of 15 target genes. Seven Salicylic acid (SA) dependent genes; pathogenesis related 1 (PR-1), pathogenesis related 2 (PR-2), pathogenesis related 3 (PR-3), pathogenesis related 9 (PR9), WRKY transcription factor 6 gene (WRKY6), mitogen-activated protein kinase (MAPK), osmotine like (OSM, gluthatione-S-transferase 1 (GST1), Putative …
	Overview of AMF colonization in the mycorrhized treatments at 120 hpi for both experiments
Experiment 1
120hpi	%RC		%A
	means	standard error	means	standard error
(D-C-Pinf R)+M	nt	nt	nt	nt
(D+C-Pinf R)+M	nt	nt	nt	nt
(D+C+Pinf R)+M	nt	nt	nt	nt
(D-C+Pinf R)+M	nt	nt	nt	nt
Experiment 2
120hpi	%RC		%A
	means	standard error	means	standard error
(D-C-Pinf R)+M	32.9359	30.3669	12.9543	13.3787
(D+C-Pinf R)+M	38.3679	30.8216	16.9837	15.7056
(D+C+Pinf R)+M	29.5652	25.8841	8.91151	11.0279
(D-C+Pinf R)+M	13.5898	15.2653	4.94167	6.65201
	Overview of plants parameters in the different treatments at 120hpi for both experiments, number of leaves, leaves fresh weight (LFW) and roots fresh weight (RFW)
Experiment 1	Number of leaves		LFW (mg)		RFW (mg)
120 hpi	means	standard error	means	standard error	means	standard error
(D-C-Pinf R)-M	nt	nt	nt	nt	nt	nt
(D-C+Pinf R)-M	nt	nt	nt	nt	nt	nt
(D-C-Pinf R)+M	nt	nt	nt	nt	nt	nt
(D-C+Pinf R)+M	nt	nt	nt	nt	nt	nt
(D+C-Pinf R)+M	nt	nt	nt	nt	nt	nt
(D+C+Pinf R)+M	nt	nt	nt	nt	nt	nt
(D+C-Pinf R)-M	nt	nt	nt	nt	nt	nt
(D+C+Pinf R)-M	nt	nt	nt	nt	nt	nt
Experiment 2	Number of leaves		LFW (mg)		RFW (mg)
120 hpi	means	standard error	means	standard error	means	standard error
(D-C-Pinf R)-M	6	0	127.5	22.1736	217.5	23.6291
(D-C+Pinf R)-M	6	1.41421	175	76.8115	180	58.3095
(D-C-Pinf R)+M	6.25	0.5	160	46.9042	272.5	49.9166
(D-C+Pinf R)+M	5.5	1.29099	135	37.8594	312.5	139.613
(D+C-Pinf R)+M	5.25	0.957427	157.5	28.7228	247.5	45.7347
(D+C+Pinf R)+M	5.75	0.5	172.5	51.2348	200	66.8331
(D+C-Pinf R)-M	5.75	0.5	145	40.4145	225	71.8795
(D+C+Pinf R)-M	6	0	192.5	49.9166	377.5	215.31
